# Supplementary material for: Reshaping the Binding Pocket of the Neurotransmitter:Solute Symporter (NSS) Family Transporter SLC6A14 (ATB0,+) Selectively Reduces Access for Cationic Amino Acids and Derivatives
Source: Biomolecules. 2022 Oct 1;12(10):1404. doi: 10.3390/biom12101404 (PMC9599917; doi:10.3390/biom12101404)
Supplement: Supplementary file 1 [file biomolecules-12-01404-s001.zip]

Archive with 1 entries (1 files):
- biomolecules-1823452-supplementary.pdf
